# Supplementary material for: Diflunisal and Analogue Pharmacophores Mediating Suppression of Virulence Phenotypes in Staphylococcus aureus
Source: Antibiotics (Basel). 2023 Jul 12;12(7):1180. doi: 10.3390/antibiotics12071180 (PMC10376238; doi:10.3390/antibiotics12071180)
Supplement: Supplementary file 1 [file antibiotics-12-01180-s001.zip]

Archive with 1 entries (1 files):
- antibiotics-2435590-supplementary.pdf
